# Supplementary material for: Self-Reported Measures of Periodontitis in a Portuguese Population: A Validation Study
Source: J Pers Med. 2022 Aug 14;12(8):1315. doi: 10.3390/jpm12081315 (PMC9410440; doi:10.3390/jpm12081315)
Supplement: Supplementary file 1 [file jpm-12-01315-s001.zip]

Archive with 1 entries (1 files):
- jpm-1806079-supplementary.pdf
